# Supplementary material for: High affinity mAb infusion can enhance maximum affinity maturation during HIV Env immunization
Source: iScience. 2024 Mar 11;27(4):109495. doi: 10.1016/j.isci.2024.109495 (PMC10973984; doi:10.1016/j.isci.2024.109495)
Supplement: Table S1. Table illustrating the frequency of lineages recovered from Sanger sequencing of antigen-specific B cells in individual mice from NGS of bone marrow resident IgG plasma cells, related to Figure 2 — Table provides B cell lineage IDs on the left side (rows), and their frequency in individual mice per immunization regimen (columns). Highlighted rows illustrate the high affinity lineages identified in Figure 2E. The number of mice that possessed each lineage was counted, which was used to calculate a public score (number of mice with the lineage divided by the total number of mice; columns S and T). Size bins (column U) were assigned from 1 (lineage is present in one mouse) to 17 (lineage is present in all mice), and the number of lineages meeting this criteria counted (column V). [file mmc2.xlsx]

## Sheet: AllLineageTable
Lineage ID	Immunisation: gp120										Immunisation: gp120 + mAb
	590-1	590-2	590-3	590-4	590-5	591-1	591-2	591-3	591-4	591-5	592-1	592-2	592-3	592-5	593-3	593-4	593-5	Mice with each lineage	Public score (Number of mice with the lineage / total number of mice)	Size bins	Count	Frequency	Cumulative Frequency
102	0	6	0	0	0	0	0	0	0	0	0	0	0	0	0	0	0	1	0.0588235	1	51	0.59302	0.59302
2148	0	0	0	0	0	0	0	105	0	0	0	0	0	0	0	0	0	1	0.0588235	2	14	0.16279	0.75581
3020	0	0	0	0	0	0	0	0	0	0	0	0	0	0	95	0	0	1	0.0588235	3	9	0.10465	0.86047
3435	0	0	2	0	0	0	0	0	0	0	0	0	0	0	0	0	0	1	0.0588235	4	1	0.01163	0.87209
10126	0	0	0	0	0	0	0	0	4	0	0	0	30	0	0	0	510	3	0.176471	5	3	0.03488	0.90698
10545	0	0	46	61	0	0	78	0	0	70	0	26	0	204	251	5	0	8	0.470588	6	0	0	0.90698
11436	0	0	0	0	0	0	0	0	0	941	0	0	0	0	0	0	0	1	0.0588235	7	0	0	0.90698
11737	0	0	0	0	0	0	0	0	0	0	0	0	0	0	0	9961	73	2	0.117647	8	1	0.01163	0.9186
14333	0	0	10	0	0	0	0	0	0	0	0	0	0	0	0	0	0	1	0.0588235	9	0	0	0.9186
14334	0	0	52	0	0	0	0	0	0	0	0	0	0	0	0	0	0	1	0.0588235	10	1	0.01163	0.93023
14438	0	0	0	0	0	0	0	92	0	0	0	0	0	226	0	0	0	2	0.117647	11	3	0.03488	0.96512
15448	0	0	0	0	0	0	0	0	0	0	0	0	0	0	0	0	13	1	0.0588235	12	0	0	0.96512
17007	0	81	0	0	0	0	0	0	0	0	0	0	0	0	0	0	0	1	0.0588235	13	0	0	0.96512
17340	0	0	0	0	0	0	0	0	0	0	0	0	0	0	8	0	0	1	0.0588235	14	0	0	0.96512
17502	0	870	0	0	0	0	0	0	0	0	0	0	0	0	0	0	0	1	0.0588235	15	0	0	0.96512
17704	0	0	0	34	0	0	0	0	0	0	0	0	0	0	0	0	0	1	0.0588235	16	1	0.01163	0.97674
19699	0	2	18	0	99	30	0	0	0	0	12	1	1	17	2	8	175	11	0.647059	17	2	0.02326	1
20352	0	40	0	0	0	0	0	0	0	0	0	0	12	269	0	0	0	3	0.176471
20858	0	0	0	0	0	0	0	0	0	0	16	0	0	0	0	0	0	1	0.0588235
24113	0	0	0	0	0	0	0	0	0	13	0	0	0	0	0	0	0	1	0.0588235
24481	0	86	0	0	0	0	0	3718	178	32	0	0	0	0	0	0	6	5	0.294118
24803	0	0	0	0	0	0	0	0	45	0	0	0	0	0	0	0	0	1	0.0588235
24830	0	0	78	0	0	0	0	0	0	0	0	0	0	0	0	0	0	1	0.0588235
25379	0	0	0	321	0	0	1	0	0	0	0	0	0	0	0	0	0	2	0.117647
25400	0	0	0	0	0	0	53	0	0	0	0	0	0	0	0	0	0	1	0.0588235
25742	0	0	0	0	0	0	0	0	0	0	0	0	0	0	1	0	0	1	0.0588235
26580	0	0	0	0	0	0	0	227	0	0	0	0	0	0	273	0	0	2	0.117647
26850	0	0	0	0	0	0	0	0	0	0	304	0	25	0	0	0	0	2	0.117647
27413	0	0	0	0	0	0	0	0	0	0	0	0	0	0	0	3581	0	1	0.0588235
27677	0	23	0	0	0	71	0	8181	0	0	28	0	91	0	0	0	0	5	0.294118
28117	0	0	0	0	0	30	0	0	0	0	0	0	0	0	0	0	0	1	0.0588235
28247	0	0	0	0	0	0	0	0	0	0	0	0	0	0	0	2112	4	2	0.117647
29331	400	615	233	14	934	696	523	976	711	276	51	176	400	36	1307	374	792	17	1
31253	0	18	0	0	0	0	0	0	0	0	0	0	0	0	0	0	0	1	0.0588235
31949	0	14	5	0	20	3	2	0	305	0	0	0	1	0	5	25	1	10	0.588235
32101	0	0	0	0	0	2	0	0	0	0	0	12	0	0	0	0	0	2	0.117647
33068	0	0	31	0	0	0	0	0	0	0	0	0	0	0	0	0	0	1	0.0588235
33164	0	0	0	0	0	0	25	0	0	0	0	0	0	0	0	0	0	1	0.0588235
34141	615	316	460	54	328	182	238	137	221	225	138	309	140	255	344	3162	864	17	1
35092	0	0	0	0	0	0	0	0	783	0	0	0	0	0	0	0	0	1	0.0588235
35319	0	0	0	0	0	0	0	0	0	679	0	0	0	0	0	0	0	1	0.0588235
36816	0	0	0	0	23	20	0	0	0	0	0	0	0	0	0	3	0	3	0.176471
36905	0	0	0	0	0	0	101	0	0	0	0	0	0	0	0	0	0	1	0.0588235
37896	0	0	0	0	0	0	0	0	80	0	0	0	0	0	5	0	0	2	0.117647
37908	0	0	0	0	2	0	0	0	4	0	0	0	0	0	0	0	0	2	0.117647
38614	0	0	0	0	0	0	0	0	0	0	128	0	12	0	0	3	0	3	0.176471
38759	0	0	0	0	0	0	0	0	0	0	0	0	0	0	3	0	0	1	0.0588235
38815	0	0	0	0	0	0	0	0	0	0	0	0	0	105	0	0	0	1	0.0588235
39433	0	0	0	0	0	0	0	0	0	11	12	0	0	0	0	0	0	2	0.117647
40096	0	0	0	0	0	0	0	0	0	0	0	0	0	0	0	0	243	1	0.0588235
40784	0	0	0	0	470	0	0	0	0	0	0	0	0	0	2	0	0	2	0.117647
40971	0	0	0	0	0	0	0	0	0	0	0	0	0	0	0	332	0	1	0.0588235
41306	0	0	0	0	0	0	0	0	0	0	0	0	0	12	0	289	0	2	0.117647
41932	14	20	30	2	75	202	259	25	38	190	0	47	71	9	68	96	1027	16	0.941176
42688	0	0	0	0	0	0	0	0	0	0	0	0	0	0	0	3	0	1	0.0588235
43245	0	0	0	0	0	0	0	0	274	0	0	0	0	0	0	0	0	1	0.0588235
43344	0	0	0	0	226	0	0	0	0	0	0	0	0	0	0	0	0	1	0.0588235
43349	0	0	0	0	4	0	0	0	0	0	0	0	0	0	0	0	0	1	0.0588235
43808	0	0	0	0	0	0	0	0	0	0	0	531	0	0	0	0	0	1	0.0588235
44227	0	0	0	11	4477	0	0	0	0	0	0	0	0	0	0	7	0	3	0.176471
44238	0	0	9	0	0	0	0	0	0	0	0	0	0	0	0	0	0	1	0.0588235
44631	0	0	0	0	0	0	0	0	0	0	0	0	0	0	0	392	5	2	0.117647
45070	0	0	0	0	0	0	0	0	0	0	0	355	0	0	0	0	0	1	0.0588235
47326	61	17	1	0	916	6382	3	0	1021	262	0	0	3960	1	5026	0	0	11	0.647059
47383	0	0	0	0	0	3129	1299	0	0	0	0	0	0	0	0	0	8	3	0.176471
47808	0	0	0	0	0	0	0	0	0	0	0	0	0	0	0	0	3506	1	0.0588235
48085	0	0	0	0	0	0	0	430	0	0	0	0	0	0	0	0	0	1	0.0588235
48118	0	0	97	0	0	0	0	0	0	0	0	0	0	0	2	0	168	3	0.176471
48129	0	0	8	0	0	0	0	0	0	0	0	0	0	0	0	0	0	1	0.0588235
48186	0	0	0	0	0	0	4984	0	0	894	0	0	1	0	1374	0	10	5	0.294118
48187	0	0	0	0	0	0	5262	0	0	0	0	0	0	0	0	0	0	1	0.0588235
48699	0	0	0	0	0	0	0	0	0	0	0	0	0	0	0	3457	14	2	0.117647
48858	0	0	0	0	0	0	0	0	0	0	0	0	0	0	0	0	776	1	0.0588235
49374	6935	0	1	0	0	0	1	0	0	1	0	0	0	0	0	0	0	4	0.235294
49420	0	0	202	0	0	0	0	0	0	0	0	0	0	0	0	0	0	1	0.0588235
49495	0	0	0	0	0	0	0	0	0	58	0	0	0	0	0	0	0	1	0.0588235
50049	0	0	0	0	0	0	0	0	0	0	0	0	0	0	2248	0	0	1	0.0588235
50146	0	0	0	0	0	0	0	0	0	0	0	0	0	0	0	0	900	1	0.0588235
50638	0	378	327	0	114	0	36	1	53	0	0	1703	0	16	2619	713	4	11	0.647059
50657	184	0	0	0	0	0	0	0	0	0	0	0	0	0	0	0	0	1	0.0588235
50659	602	0	0	0	0	0	0	0	0	0	0	0	1	0	0	0	146	3	0.176471
50677	0	0	0	0	0	0	0	4729	0	0	0	0	0	0	0	0	0	1	0.0588235
50686	0	0	0	0	0	0	0	75	0	0	0	0	0	0	0	0	0	1	0.0588235
50801	0	0	0	0	0	0	0	0	0	131	0	0	0	0	0	0	0	1	0.0588235
50967	0	0	0	0	0	0	0	0	0	0	0	0	5	0	37	4	0	3	0.176471
51293	0	0	0	0	0	0	0	0	0	0	0	0	170	0	0	0	0	1	0.0588235
	0.081	0.162791	0.209302	0.0813953	0.151163	0.127907	0.174419	0.139535	0.151163	0.162791	0.0930233	0.104651	0.174419	0.127907	0.22093	0.22093	0.244186
	8811	2486	1610	497	7688	10747	12865	18696	3717	3783	689	3160	4920	1150	13670	24527	9245
