# Supplementary material for: High affinity mAb infusion can enhance maximum affinity maturation during HIV Env immunization
Source: iScience. 2024 Mar 11;27(4):109495. doi: 10.1016/j.isci.2024.109495 (PMC10973984; doi:10.1016/j.isci.2024.109495)
Supplement: Table S2. Characteristics of B cell lineages discovered by Sanger sequencing, related to Figure 3 — Table summarizing the SHM and phylogenetic characteristics of the lineages discovered by Sanger sequencing. Convergent lineages discovered in both immunization regimens are colored orange, and lineages that had their phylogenetic trees displayed in Figure 5 are marked within boxes. Lineages with fewer than 5 members total (across both immunization groups) are not displayed, since phylogenetic analysis was not carried out. [file mmc3.xlsx]

## Sheet: Sheet1
Lineage	Immunisation	VH gene	JH gene	Lineage size	Median root to tip distance (range)	Median AA mutations (range)		Key
14334	gp120	IGHV1-2*02	IGHJ5*02	7	0.08 (0.057 - 0.248)	6 (4 - 22)		Convergent lineages
14438	gp120 + mAb	IGHV3-15*01	IGHJ3*02	78	0.07 (0.028 - 0.166)	5 (2 - 12)		Analysed in main text
17704	gp120	IGHV5-51*01	IGHJ4*02	15	0.067 (0.038 - 0.097)	6 (1 - 7)
19699	gp120 + mAb	IGHV3-30*03	IGHJ4*02	6	0.073 (0.057 - 0.107)	7 (6 - 10)
24481	gp120	IGHV4-4*07	IGHJ6*02	5	0.058 (0.039 - 0.107)	5 (2 - 5)
25379	gp120	IGHV4-4*07	IGHJ4*02	11	0.117 (0.049 - 0.136)	7 (3 - 9)
27677	gp120	IGHV4-4*07	IGHJ2*01	8	0.099 (0.028 - 0.153)	6.5 (1 - 10)
27677	gp120 + mAb	IGHV4-4*07	IGHJ2*01	10	0.058 (0.038 - 0.099)	4 (4 - 9)
29331	gp120	IGHV4-4*07	IGHJ4*02	1	0.086 (0.086 - 0.086)	9 (9 - 9)
29331	gp120 + mAb	IGHV4-4*07	IGHJ4*02	4	0.227 (0.171 - 0.245)	17 (15 - 19)
31949	gp120	IGHV4-4*07	IGHJ6*02	5	0.079 (0.048 - 0.088)	5 (3 - 7)
34097	gp120 + mAb	IGHV4-59*01	IGHJ4*02	7	0.068 (0.048 - 0.107)	4 (3 - 6)
34141	gp120	IGHV3-23*01	IGHJ4*02	4	0.247 (0.242 - 0.408)	14 (13 - 21)
34141	gp120 + mAb	IGHV3-23*01	IGHJ4*02	2	0.204 (0.009 - 0.398)	12 (1 - 23)
36816	gp120	IGHV4-59*01	IGHJ4*02	35	0.155 (0.078 - 0.324)	7 (4 - 17)
36816	gp120 + mAb	IGHV4-59*01	IGHJ4*02	6	0.075 (0.045 - 0.115)	4.5 (4 - 7)
36905	gp120	IGHV4-34*01	IGHJ3*02	6	0.118 (0.077 - 0.152)	7.5 (4 - 8)
38614	gp120 + mAb	IGHV3-21*01	IGHJ6*02	33	0.066 (0.019 - 0.218)	5 (1 - 20)
39433	gp120	IGHV1-69*06	IGHJ4*02	2	0.073 (0.029 - 0.118)	5.5 (4 - 7)
39433	gp120 + mAb	IGHV1-69*06	IGHJ4*02	5	0.074 (0.043 - 0.103)	7 (3 - 8)
40562	gp120 + mAb	IGHV1-2*02	IGHJ3*02	11	0.077 (0.048 - 0.112)	5 (4 - 9)
40971	gp120 + mAb	IGHV4-4*07	IGHJ4*02	6	0.104 (0.071 - 0.143)	7.5 (6 - 13)
43245	gp120	IGHV1-69*06	IGHJ3*02	6	0.135 (0.086 - 0.171)	9.5 (3 - 11)
43349	gp120	IGHV1-69*06	IGHJ1*01	7	0.048 (0 - 0.078)	3 (0 - 6)
43808	gp120 + mAb	IGHV1-2*02	IGHJ6*02	12	0.07 (0.028 - 0.145)	5 (2 - 11)
44238	gp120	IGHV3-30*03	IGHJ3*02	13	0.086 (0.019 - 0.186)	6 (1 - 16)
44631	gp120 + mAb	IGHV3-21*01	IGHJ6*02	9	0.066 (0.038 - 0.105)	6 (3 - 9)
45070	gp120 + mAb	IGHV3-30*03	IGHJ6*02	14	0.07 (0.037 - 0.178)	6 (3 - 15)
45104	gp120 + mAb	IGHV3-23*04	IGHJ4*02	13	0.095 (0.038 - 0.136)	8 (3 - 12)
47326	gp120	IGHV1-2*02	IGHJ6*02	2	0.038 (0.019 - 0.057)	4 (2 - 6)
47326	gp120 + mAb	IGHV1-2*02	IGHJ6*02	18	0.081 (0.037 - 0.109)	5 (2 - 8)
48186	gp120	IGHV1-2*02	IGHJ4*02	2	0.092 (0.009 - 0.175)	5.5 (1 - 10)
48186	gp120 + mAb	IGHV1-2*02	IGHJ4*02	3	0.028 (0.019 - 0.047)	1 (0 - 2)
48187	gp120	IGHV1-69*06	IGHJ4*02	41	0.139 (0.05 - 0.195)	9 (3 - 16)
50049	gp120 + mAb	IGHV1-2*02	IGHJ4*02	6	0.067 (0.038 - 0.106)	4.5 (1 - 8)
50638	gp120	IGHV1-2*02	IGHJ6*02	2	0.051 (0.032 - 0.07)	2.5 (2 - 3)
50638	gp120 + mAb	IGHV1-2*02	IGHJ6*02	10	0.105 (0.067 - 0.278)	7 (6 - 12)
50686	gp120	IGHV1-2*02	IGHJ4*02	5	0.097 (0.029 - 0.126)	7 (4 - 9)
51293	gp120 + mAb	IGHV1-2*02	IGHJ4*02	5	0.085 (0.056 - 0.1)	7 (6 - 10)
